# Supplementary material for: ﻿Three novel species of Helminthosporium (Massarinaceae, Pleosporales) from China
Source: MycoKeys. 2022 Dec 21;94:73–89. doi: 10.3897/mycokeys.94.95888 (PMC9836515; doi:10.3897/mycokeys.94.95888)
Supplement: XML Treatment for Helminthosporium nabanhensis [file mycokeys.94.95888-treatment1.xml]

<!DOCTYPE tp:taxon-treatment
  PUBLIC "-//TaxonX//DTD Taxonomic Treatment Publishing DTD v0 20100105//EN" "tax-treatment-NSO.dtd">
<tp:taxon-treatment xmlns:tp="http://www.plazi.org/taxpub"><tp:treatment-meta><kwd-group><label>Taxon classification</label><kwd>
                <named-content content-type="kingdom">Fungi</named-content>
              </kwd><kwd>
                <named-content content-type="order">Pleosporales</named-content>
              </kwd><kwd>
                <named-content content-type="family">Massarinaceae</named-content>
              </kwd></kwd-group><mixed-citation publication-type="journal"><person-group><name><surname>Liu</surname><given-names>Jingwen</given-names></name><name><surname>Hu</surname><given-names>Yafen</given-names></name><name><surname>Luo</surname><given-names>Xingxing</given-names></name><name><surname>Castañeda-Ruíz</surname><given-names>Rafael F.</given-names></name><name><surname>Ma</surname><given-names>Jian</given-names></name></person-group><article-title>﻿Three novel species of <italic><tp:taxon-name><tp:taxon-name-part taxon-name-part-type="genus" reg="Helminthosporium">Helminthosporium</tp:taxon-name-part></tp:taxon-name></italic> (<tp:taxon-name><tp:taxon-name-part taxon-name-part-type="family">Massarinaceae</tp:taxon-name-part></tp:taxon-name>, <tp:taxon-name><tp:taxon-name-part taxon-name-part-type="order">Pleosporales</tp:taxon-name-part></tp:taxon-name>) from China</article-title><source>MycoKeys</source><day>21</day><month>12</month><year>2022</year><volume>94</volume><fpage>73</fpage><lpage>89</lpage><pub-id pub-id-type="doi">10.3897/mycokeys.94.95888</pub-id></mixed-citation></tp:treatment-meta><tp:nomenclature><label>﻿</label><tp:taxon-name>
              <object-id xmlns:xlink="http://www.w3.org/1999/xlink" content-type="arpha" xlink:type="simple">02A0416F-9863-51D6-8336-453546040DBD</object-id>
              <tp:taxon-name-part taxon-name-part-type="genus" reg="Helminthosporium">Helminthosporium</tp:taxon-name-part>
              <tp:taxon-name-part taxon-name-part-type="species" reg="nabanhensis">nabanhensis</tp:taxon-name-part>
              <object-id xmlns:xlink="http://www.w3.org/1999/xlink" xlink:type="simple">IndexFungorum No: 559980</object-id>
            </tp:taxon-name><tp:taxon-authority>Jing W. Liu &amp; Jian Ma</tp:taxon-authority><tp:taxon-status xmlns:xlink="http://www.w3.org/1999/xlink" xlink:type="simple">sp. nov.</tp:taxon-status><xref ref-type="fig" rid="F2">Fig. 2</xref></tp:nomenclature><tp:treatment-sec sec-type="etymology" id="SECID0ENUAI"><title>Etymology.</title><p>Referring to the collecting site of Nabanhe Nature Reserve in Yunnan Province, China.</p></tp:treatment-sec><tp:treatment-sec sec-type="Holotypus" id="SECID0ESUAI"><title>Holotypus.</title><p><abbrev xmlns:xlink="http://www.w3.org/1999/xlink" xlink:title="Herbarium of Jiangxi Agricultural University, Plant Pathology" id="ABBRID0EYUAI" xlink:type="simple">HJAUP</abbrev> M2054.</p></tp:treatment-sec><tp:treatment-sec sec-type="description" id="SECID0E3UAI"><title>Description.</title><p>Saprobic on dead branches. <bold><italic>Sexual morph</italic></bold>: Undetermined. <bold><italic>Asexual morph</italic></bold>: Hyphomycetous. <bold><italic>Colonies</italic></bold> on natural substrate effuse, scattered, hairy, brown to black. <bold><italic>Mycelium</italic></bold> partly superficial, partly immersed in the substratum, composed of branched, septate, pale brown to brown, smooth hyphae. <bold><italic>Conidiophores</italic></bold> macronematous, mononematous, solitary or in groups of 2–4, simple, occasionally branched, erect, straight or flexuous, cylindrical, smooth, 8–21-septate, brown to dark brown, paler towards the apex, with well-defined small pores at the apex and rarely laterally beneath the upper 1–3 septa, 365–557 × 6.5–13.5 μm. <bold><italic>Conidiogenous cells</italic></bold> polytretic, integrated, terminal and intercalary, cylindrical, brown, smooth, with noncicatrized, distinct pores. Conidial secession schizolytic. <bold><italic>Conidia</italic></bold> acropleurogenous, solitary, dry, obclavate, pale brown to brown, 3–6-distoseptate, smooth, straight or curved, wider below than apex, truncate and dark at base, apically rostrate and pale, guttulate when young, non-guttulate at maturity, 26.5–46.5 μm long, 6.5–10 μm wide, tapering to 3–3.5 μm wide near the apex, 3–6 μm wide at the basal scar.</p><fig id="F2" position="float" orientation="portrait"><object-id xmlns:xlink="http://www.w3.org/1999/xlink" content-type="doi" xlink:type="simple">10.3897/mycokeys.94.95888.figure2</object-id><object-id xmlns:xlink="http://www.w3.org/1999/xlink" content-type="arpha" xlink:type="simple">734B0CC0-BFCA-57EE-A493-6133D6F24DF1</object-id><label>Figure 2.</label><caption><p><italic><tp:taxon-name><tp:taxon-name-part taxon-name-part-type="genus" reg="Helminthosporium">Helminthosporium</tp:taxon-name-part><tp:taxon-name-part taxon-name-part-type="species" reg="nabanhensis">nabanhensis</tp:taxon-name-part></tp:taxon-name></italic> (HJAUPM2054, holotype) <bold>A, B</bold> culture on <abbrev xmlns:xlink="http://www.w3.org/1999/xlink" xlink:title="potato dextrose agar" id="ABBRID0EMWAI" xlink:type="simple">PDA</abbrev> from above and reverse <bold>C</bold> conidia <bold>D</bold> conidiophores with conidia <bold>E–G</bold> conidiophores with conidiogenous cells.</p></caption><graphic xmlns:xlink="http://www.w3.org/1999/xlink" xlink:href="mycokeys-94-073-g002.jpg" position="float" orientation="portrait" xlink:type="simple" id="oo_785488.jpg"><uri content-type="original_file" xlink:type="simple">https://binary.pensoft.net/fig/785488</uri></graphic></fig></tp:treatment-sec><tp:treatment-sec sec-type="description" id="SECID0E2WAI"><title>Cultural characteristics.</title><p>Colony on <abbrev xmlns:xlink="http://www.w3.org/1999/xlink" xlink:title="potato dextrose agar" id="ABBRID0EBXAI" xlink:type="simple">PDA</abbrev> reaching 50–55 mm diam. after 2 weeks in an incubator under dark conditions at 25 °C, irregular circular, surface velvety, with white and denser mycelium at the center, becoming olivaceous and sparser towards the edge; reverse pale brown at the center, dark brown at the periphery.</p></tp:treatment-sec><tp:treatment-sec sec-type="material" id="SECID0EFXAI"><title>Material examined.</title><p>China, Yunnan Province: Xishuangbanna Dai Autonomous Prefecture, Nabanhe National Nature Reserve, on dead branches of an unidentified broadleaf tree, 12 July 2021, J.W. Liu, <abbrev xmlns:xlink="http://www.w3.org/1999/xlink" xlink:title="Herbarium of Jiangxi Agricultural University, Plant Pathology" id="ABBRID0ELXAI" xlink:type="simple">HJAUP</abbrev> M2054 (Holotype), ex-type living culture <abbrev xmlns:xlink="http://www.w3.org/1999/xlink" xlink:title="Herbarium of Jiangxi Agricultural University, Plant Pathology" id="ABBRID0EPXAI" xlink:type="simple">HJAUP</abbrev> C2054.</p></tp:treatment-sec><tp:treatment-sec sec-type="notes" id="SECID0ETXAI"><title>Notes.</title><p>The phylogenetic tree shows that the strain of <italic><tp:taxon-name><tp:taxon-name-part taxon-name-part-type="genus" reg="Helminthosporium">H.</tp:taxon-name-part><tp:taxon-name-part taxon-name-part-type="species" reg="nabanhensis">nabanhensis</tp:taxon-name-part></tp:taxon-name></italic> (<abbrev xmlns:xlink="http://www.w3.org/1999/xlink" xlink:title="Herbarium of Jiangxi Agricultural University, Plant Pathology" id="ABBRID0EEYAI" xlink:type="simple">HJAUP</abbrev> C2054) clusters with the ex-type strain of <italic><tp:taxon-name><tp:taxon-name-part taxon-name-part-type="genus" reg="Helminthosporium">H.</tp:taxon-name-part><tp:taxon-name-part taxon-name-part-type="species" reg="chlorophorae">chlorophorae</tp:taxon-name-part></tp:taxon-name></italic> (BRIP 14521). The BLASTn analysis of ITS of our ex-type strain <abbrev xmlns:xlink="http://www.w3.org/1999/xlink" xlink:title="Herbarium of Jiangxi Agricultural University, Plant Pathology" id="ABBRID0ETYAI" xlink:type="simple">HJAUP</abbrev> C2054 showed 90% identity (425/471 bp, 10/471 gaps) with ex-type strain BRIP 14521 of <italic><tp:taxon-name><tp:taxon-name-part taxon-name-part-type="genus" reg="Helminthosporium">H.</tp:taxon-name-part><tp:taxon-name-part taxon-name-part-type="species" reg="chlorophorae">chlorophorae</tp:taxon-name-part></tp:taxon-name></italic>. Moreover, <italic><tp:taxon-name><tp:taxon-name-part taxon-name-part-type="genus" reg="Helminthosporium">H.</tp:taxon-name-part><tp:taxon-name-part taxon-name-part-type="species" reg="nabanhensis">nabanhensis</tp:taxon-name-part></tp:taxon-name></italic> morphologically differs from <italic><tp:taxon-name><tp:taxon-name-part taxon-name-part-type="genus" reg="Helminthosporium">H.</tp:taxon-name-part><tp:taxon-name-part taxon-name-part-type="species" reg="chlorophorae">chlorophorae</tp:taxon-name-part></tp:taxon-name></italic> in bigger conidiophores (365–557 × 6.5–13.5 μm vs. 120–270 × 7–10 μm) occasionally branched, and smaller conidia (26.5–46.5 × 6.5–10 μm vs. 52–102 × 8–11 μm) with fewer septa (3–6 vs. 6–9), and from <italic><tp:taxon-name><tp:taxon-name-part taxon-name-part-type="genus" reg="Helminthosporium">H.</tp:taxon-name-part><tp:taxon-name-part taxon-name-part-type="species" reg="sichuanense">sichuanense</tp:taxon-name-part></tp:taxon-name></italic> (<xref ref-type="bibr" rid="B37">Zhang et al. 2004</xref>) in narrower conidiophores (6.5–13.5 μm vs. 14–25 μm) and smaller conidia (26.5–46.5 × 6.5–10 μm vs. 41–86 × 10–14 μm) with fewer septa (3–6 vs. 5–11).</p></tp:treatment-sec><ref-list><ref id="B37"><mixed-citation xmlns:xlink="http://www.w3.org/1999/xlink" xlink:type="simple"><person-group><name name-style="western"><surname>Zhang</surname><given-names>M</given-names></name><name name-style="western"><surname>Zhang</surname><given-names>TY</given-names></name><name name-style="western"><surname>Wu</surname><given-names>WP</given-names></name></person-group> (<year>2004</year>) <article-title>Taxonomic studies of <italic><tp:taxon-name><tp:taxon-name-part taxon-name-part-type="genus">Helminthosporium</tp:taxon-name-part></tp:taxon-name></italic> from China II. Two new species in Sichuan Province.</article-title><source>Junwu Xuebao</source><volume>23</volume>(<issue>2</issue>): <fpage>179</fpage>–<lpage>182</lpage>.</mixed-citation></ref></ref-list></tp:taxon-treatment>
