# Supplementary material for: ﻿Three novel species of Helminthosporium (Massarinaceae, Pleosporales) from China
Source: MycoKeys. 2022 Dec 21;94:73–89. doi: 10.3897/mycokeys.94.95888 (PMC9836515; doi:10.3897/mycokeys.94.95888)
Supplement: XML Treatment for Helminthosporium sinensis [file mycokeys.94.95888-treatment2.xml]

<!DOCTYPE tp:taxon-treatment
  PUBLIC "-//TaxonX//DTD Taxonomic Treatment Publishing DTD v0 20100105//EN" "tax-treatment-NSO.dtd">
<tp:taxon-treatment xmlns:tp="http://www.plazi.org/taxpub"><tp:treatment-meta><kwd-group><label>Taxon classification</label><kwd>
                <named-content content-type="kingdom">Fungi</named-content>
              </kwd><kwd>
                <named-content content-type="order">Pleosporales</named-content>
              </kwd><kwd>
                <named-content content-type="family">Massarinaceae</named-content>
              </kwd></kwd-group><mixed-citation publication-type="journal"><person-group><name><surname>Liu</surname><given-names>Jingwen</given-names></name><name><surname>Hu</surname><given-names>Yafen</given-names></name><name><surname>Luo</surname><given-names>Xingxing</given-names></name><name><surname>Castañeda-Ruíz</surname><given-names>Rafael F.</given-names></name><name><surname>Ma</surname><given-names>Jian</given-names></name></person-group><article-title>﻿Three novel species of <italic><tp:taxon-name><tp:taxon-name-part taxon-name-part-type="genus" reg="Helminthosporium">Helminthosporium</tp:taxon-name-part></tp:taxon-name></italic> (<tp:taxon-name><tp:taxon-name-part taxon-name-part-type="family">Massarinaceae</tp:taxon-name-part></tp:taxon-name>, <tp:taxon-name><tp:taxon-name-part taxon-name-part-type="order">Pleosporales</tp:taxon-name-part></tp:taxon-name>) from China</article-title><source>MycoKeys</source><day>21</day><month>12</month><year>2022</year><volume>94</volume><fpage>73</fpage><lpage>89</lpage><pub-id pub-id-type="doi">10.3897/mycokeys.94.95888</pub-id></mixed-citation></tp:treatment-meta><tp:nomenclature><label>﻿</label><tp:taxon-name>
              <object-id xmlns:xlink="http://www.w3.org/1999/xlink" content-type="arpha" xlink:type="simple">36669D25-D9A2-502E-9F90-85C0EBE6CC01</object-id>
              <tp:taxon-name-part taxon-name-part-type="genus" reg="Helminthosporium">Helminthosporium</tp:taxon-name-part>
              <tp:taxon-name-part taxon-name-part-type="species" reg="sinensis">sinensis</tp:taxon-name-part>
              <object-id xmlns:xlink="http://www.w3.org/1999/xlink" xlink:type="simple">IndexFungorum No: 559981</object-id>
            </tp:taxon-name><tp:taxon-authority>Jing W. Liu &amp; Jian Ma</tp:taxon-authority><tp:taxon-status xmlns:xlink="http://www.w3.org/1999/xlink" xlink:type="simple">sp. nov.</tp:taxon-status><xref ref-type="fig" rid="F3">Fig. 3</xref></tp:nomenclature><tp:treatment-sec sec-type="etymology" id="SECID0EU2AI"><title>Etymology.</title><p>Referring to the country in which the fungus was collected.</p></tp:treatment-sec><tp:treatment-sec sec-type="Holotypus" id="SECID0EZ2AI"><title>Holotypus.</title><p><abbrev xmlns:xlink="http://www.w3.org/1999/xlink" xlink:title="Herbarium of Jiangxi Agricultural University, Plant Pathology" id="ABBRID0E62AI" xlink:type="simple">HJAUP</abbrev> M2121.</p></tp:treatment-sec><tp:treatment-sec sec-type="description" id="SECID0ED3AI"><title>Description.</title><p>Saprobic on dead branches. <bold><italic>Sexual morph</italic></bold>: Undetermined. <bold><italic>Asexual morph</italic></bold>: Hyphomycetous. <bold><italic>Colonies</italic></bold> on natural substrate effuse, scattered, hairy, brown to black. <bold><italic>Mycelium</italic></bold> partly superficial, partly immersed in the substratum, composed of branched, septate, pale brown to brown, smooth hyphae. <bold><italic>Conidiophores</italic></bold> macronematous, mononematous, solitary or in groups of 2–4, simple, straight or flexuous, thick-walled, cylindrical, smooth, brown to dark brown, paler towards the apex, with well-defined small pores at the apex and rarely laterally beneath the upper 1–4 septa, 220–370 × 6–8.5 μm. <bold><italic>Conidiogenous cells</italic></bold> polytretic, integrated, terminal and intercalary, cylindrical, brown, smooth, with noncicatrized, distinct pores. Conidial secession schizolytic. <bold><italic>Conidia</italic></bold> acropleurogenous, solitary, rarely catenate, dry, obclavate, pale brown, 2–7-distoseptate, smooth, straight or curved, wider below than apex, truncate and dark at base, apically rostrate and pale, 37–60 μm long, 5.5–8.5 μm wide, tapering to 3–3.5 μm wide near the apex, 3–6 μm wide at the basal scar.</p><fig id="F3" position="float" orientation="portrait"><object-id xmlns:xlink="http://www.w3.org/1999/xlink" content-type="doi" xlink:type="simple">10.3897/mycokeys.94.95888.figure3</object-id><object-id xmlns:xlink="http://www.w3.org/1999/xlink" content-type="arpha" xlink:type="simple">9A9B64EC-BD34-57D0-A24C-86A16CD6C4E8</object-id><label>Figure 3.</label><caption><p><italic><tp:taxon-name><tp:taxon-name-part taxon-name-part-type="genus" reg="Helminthosporium">Helminthosporium</tp:taxon-name-part><tp:taxon-name-part taxon-name-part-type="species" reg="sinensis">sinensis</tp:taxon-name-part></tp:taxon-name></italic> (HJAUPM2121, holotype) <bold>A, B</bold> culture on <abbrev xmlns:xlink="http://www.w3.org/1999/xlink" xlink:title="potato dextrose agar" id="ABBRID0ET4AI" xlink:type="simple">PDA</abbrev> from above and reverse <bold>C</bold> conidia <bold>D, E</bold> conidiophores, conidiogenous cells and conidia <bold>F</bold> conidiophores.</p></caption><graphic xmlns:xlink="http://www.w3.org/1999/xlink" xlink:href="mycokeys-94-073-g003.jpg" position="float" orientation="portrait" xlink:type="simple" id="oo_785489.jpg"><uri content-type="original_file" xlink:type="simple">https://binary.pensoft.net/fig/785489</uri></graphic></fig></tp:treatment-sec><tp:treatment-sec sec-type="description" id="SECID0EC5AI"><title>Cultural characteristics.</title><p>Colony on <abbrev xmlns:xlink="http://www.w3.org/1999/xlink" xlink:title="potato dextrose agar" id="ABBRID0EI5AI" xlink:type="simple">PDA</abbrev> reaching 30–37 mm diam. after 2 weeks in an incubator under dark conditions at 25 °C, pale brown, irregular circular, surface velvety, outermost layer gray; reverse dark brown, produces pale green pigment.</p></tp:treatment-sec><tp:treatment-sec sec-type="material" id="SECID0EM5AI"><title>Material examined.</title><p>China, Yunnan Province: Xishuangbanna Dai Autonomous Prefecture, Menghai County, Mengsong Township, on dead branches of an unidentified broadleaf tree, 13 July 2021, J.W. Liu, <abbrev xmlns:xlink="http://www.w3.org/1999/xlink" xlink:title="Herbarium of Jiangxi Agricultural University, Plant Pathology" id="ABBRID0ES5AI" xlink:type="simple">HJAUP</abbrev> M2121 (Holotype), ex-type living culture <abbrev xmlns:xlink="http://www.w3.org/1999/xlink" xlink:title="Herbarium of Jiangxi Agricultural University, Plant Pathology" id="ABBRID0EW5AI" xlink:type="simple">HJAUP</abbrev> C2121.</p></tp:treatment-sec><tp:treatment-sec sec-type="notes" id="SECID0E15AI"><title>Notes.</title><p>Phylogenetic analysis shows that the strain of <italic><tp:taxon-name><tp:taxon-name-part taxon-name-part-type="genus" reg="Helminthosporium">H.</tp:taxon-name-part><tp:taxon-name-part taxon-name-part-type="species" reg="sinensis">sinensis</tp:taxon-name-part></tp:taxon-name></italic> (<abbrev xmlns:xlink="http://www.w3.org/1999/xlink" xlink:title="Herbarium of Jiangxi Agricultural University, Plant Pathology" id="ABBRID0EL6AI" xlink:type="simple">HJAUP</abbrev> C2121) forms an independent clade, and clusters with the strains of <italic><tp:taxon-name><tp:taxon-name-part taxon-name-part-type="genus" reg="Helminthosporium">H.</tp:taxon-name-part><tp:taxon-name-part taxon-name-part-type="species" reg="nabanhensis">nabanhensis</tp:taxon-name-part></tp:taxon-name></italic> (<abbrev xmlns:xlink="http://www.w3.org/1999/xlink" xlink:title="Herbarium of Jiangxi Agricultural University, Plant Pathology" id="ABBRID0E16AI" xlink:type="simple">HJAUP</abbrev> C2054) and <italic><tp:taxon-name><tp:taxon-name-part taxon-name-part-type="genus" reg="Helminthosporium">H.</tp:taxon-name-part><tp:taxon-name-part taxon-name-part-type="species" reg="chlorophorae">chlorophorae</tp:taxon-name-part></tp:taxon-name></italic> (BRIP 14521). The BLASTn analysis of ITS of our ex-type strain <abbrev xmlns:xlink="http://www.w3.org/1999/xlink" xlink:title="Herbarium of Jiangxi Agricultural University, Plant Pathology" id="ABBRID0EJABI" xlink:type="simple">HJAUP</abbrev> C2121 showed 89% identity (536/602 bp, 17/602 gaps) with ex-type strain <abbrev xmlns:xlink="http://www.w3.org/1999/xlink" xlink:title="Herbarium of Jiangxi Agricultural University, Plant Pathology" id="ABBRID0ENABI" xlink:type="simple">HJAUP</abbrev> C2054 of <italic><tp:taxon-name><tp:taxon-name-part taxon-name-part-type="genus" reg="Helminthosporium">H.</tp:taxon-name-part><tp:taxon-name-part taxon-name-part-type="species" reg="nabanhensis">nabanhensis</tp:taxon-name-part></tp:taxon-name></italic>, and showed 91% identity (430/471 bp, 13/471 gaps) with ex-type strain BRIP 14521 of <italic><tp:taxon-name><tp:taxon-name-part taxon-name-part-type="genus" reg="Helminthosporium">H.</tp:taxon-name-part><tp:taxon-name-part taxon-name-part-type="species" reg="chlorophorae">chlorophorae</tp:taxon-name-part></tp:taxon-name></italic>. Moreover, <italic><tp:taxon-name><tp:taxon-name-part taxon-name-part-type="genus" reg="Helminthosporium">H.</tp:taxon-name-part><tp:taxon-name-part taxon-name-part-type="species" reg="sinensis">sinensis</tp:taxon-name-part></tp:taxon-name></italic> differs from <italic><tp:taxon-name><tp:taxon-name-part taxon-name-part-type="genus" reg="Helminthosporium">H.</tp:taxon-name-part><tp:taxon-name-part taxon-name-part-type="species" reg="nabanhensis">nabanhensis</tp:taxon-name-part></tp:taxon-name></italic> by its longer and narrower conidia (37–60 × 5.5–8.5 μm vs. 26.5–46.5 × 6.5–10 μm), and smaller conidiophores (220–370 × 6–8.5 μm vs. 365–557 × 6.5–13.5 μm), and from <italic><tp:taxon-name><tp:taxon-name-part taxon-name-part-type="genus" reg="Helminthosporium">H.</tp:taxon-name-part><tp:taxon-name-part taxon-name-part-type="species" reg="chlorophorae">chlorophorae</tp:taxon-name-part></tp:taxon-name></italic> by its smaller conidia (37–60 × 5.5–8.5 μm vs. 52–102 × 8–11 μm) and longer and narrower conidiophores (220–370 × 6–8.5 μm vs. 120–270 × 7–10 μm), and from <italic><tp:taxon-name><tp:taxon-name-part taxon-name-part-type="genus" reg="Helminthosporium">H.</tp:taxon-name-part><tp:taxon-name-part taxon-name-part-type="species" reg="guangxiense">guangxiense</tp:taxon-name-part></tp:taxon-name></italic> (<xref ref-type="bibr" rid="B36">Zhang and Zhang 2009</xref>) in smaller conidiophores (220–370 × 6–8.5 μm vs. 330–850 × 14–25 μm) and smaller conidia (37–60 × 5.5–8.5 μm vs. 76–110 × 16–22 μm) with fewer septa (2–7 vs. 9–17). In addition, the conidia of <italic><tp:taxon-name><tp:taxon-name-part taxon-name-part-type="genus" reg="Helminthosporium">H.</tp:taxon-name-part><tp:taxon-name-part taxon-name-part-type="species" reg="sinensis">sinensis</tp:taxon-name-part></tp:taxon-name></italic> are solitary or rarely catenate, whereas those of <italic><tp:taxon-name><tp:taxon-name-part taxon-name-part-type="genus" reg="Helminthosporium">H.</tp:taxon-name-part><tp:taxon-name-part taxon-name-part-type="species" reg="guangxiense">guangxiense</tp:taxon-name-part></tp:taxon-name></italic>, <italic><tp:taxon-name><tp:taxon-name-part taxon-name-part-type="genus" reg="Helminthosporium">H.</tp:taxon-name-part><tp:taxon-name-part taxon-name-part-type="species" reg="nabanhensis">nabanhensis</tp:taxon-name-part></tp:taxon-name></italic> and <italic><tp:taxon-name><tp:taxon-name-part taxon-name-part-type="genus" reg="Helminthosporium">H.</tp:taxon-name-part><tp:taxon-name-part taxon-name-part-type="species" reg="chlorophorae">chlorophorae</tp:taxon-name-part></tp:taxon-name></italic> are solitary.</p></tp:treatment-sec><ref-list><ref id="B36"><mixed-citation xmlns:xlink="http://www.w3.org/1999/xlink" xlink:type="simple"><person-group><name name-style="western"><surname>Zhang</surname><given-names>M</given-names></name><name name-style="western"><surname>Zhang</surname><given-names>TY</given-names></name></person-group> (<year>2009</year>) <article-title>Taxonomic studies of <italic><tp:taxon-name><tp:taxon-name-part taxon-name-part-type="genus">Helminthosporium</tp:taxon-name-part></tp:taxon-name></italic> from China 4. Six new species and a key to <italic><tp:taxon-name><tp:taxon-name-part taxon-name-part-type="genus">Helminthosporium</tp:taxon-name-part></tp:taxon-name></italic> from China.</article-title><source>Mycotaxon</source><volume>109</volume>(<issue>1</issue>): <fpage>399</fpage>–<lpage>413</lpage>. <ext-link xlink:type="simple" ext-link-type="doi" xlink:href="10.5248/109.399">https://doi.org/10.5248/109.399</ext-link></mixed-citation></ref></ref-list></tp:taxon-treatment>
