# Supplementary material for: ﻿Three novel species of Helminthosporium (Massarinaceae, Pleosporales) from China
Source: MycoKeys. 2022 Dec 21;94:73–89. doi: 10.3897/mycokeys.94.95888 (PMC9836515; doi:10.3897/mycokeys.94.95888)
Supplement: XML Treatment for Helminthosporium yunnanensis [file mycokeys.94.95888-treatment3.xml]

<!DOCTYPE tp:taxon-treatment
  PUBLIC "-//TaxonX//DTD Taxonomic Treatment Publishing DTD v0 20100105//EN" "tax-treatment-NSO.dtd">
<tp:taxon-treatment xmlns:tp="http://www.plazi.org/taxpub"><tp:treatment-meta><kwd-group><label>Taxon classification</label><kwd>
                <named-content content-type="kingdom">Fungi</named-content>
              </kwd><kwd>
                <named-content content-type="order">Pleosporales</named-content>
              </kwd><kwd>
                <named-content content-type="family">Massarinaceae</named-content>
              </kwd></kwd-group><mixed-citation publication-type="journal"><person-group><name><surname>Liu</surname><given-names>Jingwen</given-names></name><name><surname>Hu</surname><given-names>Yafen</given-names></name><name><surname>Luo</surname><given-names>Xingxing</given-names></name><name><surname>Castañeda-Ruíz</surname><given-names>Rafael F.</given-names></name><name><surname>Ma</surname><given-names>Jian</given-names></name></person-group><article-title>﻿Three novel species of <italic><tp:taxon-name><tp:taxon-name-part taxon-name-part-type="genus" reg="Helminthosporium">Helminthosporium</tp:taxon-name-part></tp:taxon-name></italic> (<tp:taxon-name><tp:taxon-name-part taxon-name-part-type="family">Massarinaceae</tp:taxon-name-part></tp:taxon-name>, <tp:taxon-name><tp:taxon-name-part taxon-name-part-type="order">Pleosporales</tp:taxon-name-part></tp:taxon-name>) from China</article-title><source>MycoKeys</source><day>21</day><month>12</month><year>2022</year><volume>94</volume><fpage>73</fpage><lpage>89</lpage><pub-id pub-id-type="doi">10.3897/mycokeys.94.95888</pub-id></mixed-citation></tp:treatment-meta><tp:nomenclature><label>﻿</label><tp:taxon-name>
              <object-id xmlns:xlink="http://www.w3.org/1999/xlink" content-type="arpha" xlink:type="simple">A5E3A1DD-124B-5161-B78A-9AAA9B5EFA2D</object-id>
              <tp:taxon-name-part taxon-name-part-type="genus" reg="Helminthosporium">Helminthosporium</tp:taxon-name-part>
              <tp:taxon-name-part taxon-name-part-type="species" reg="yunnanensis">yunnanensis</tp:taxon-name-part>
              <object-id xmlns:xlink="http://www.w3.org/1999/xlink" xlink:type="simple">IndexFungorum No: 559982</object-id>
            </tp:taxon-name><tp:taxon-authority>Jing W. Liu &amp; Jian Ma</tp:taxon-authority><tp:taxon-status xmlns:xlink="http://www.w3.org/1999/xlink" xlink:type="simple">sp. nov.</tp:taxon-status><xref ref-type="fig" rid="F4">Fig. 4</xref></tp:nomenclature><tp:treatment-sec sec-type="etymology" id="SECID0EQFBI"><title>Etymology.</title><p>Referring to Yunnan province, where the type specimen was collected.</p></tp:treatment-sec><tp:treatment-sec sec-type="Holotypus" id="SECID0EVFBI"><title>Holotypus.</title><p><abbrev xmlns:xlink="http://www.w3.org/1999/xlink" xlink:title="Herbarium of Jiangxi Agricultural University, Plant Pathology" id="ABBRID0E2FBI" xlink:type="simple">HJAUP</abbrev> M2071.</p></tp:treatment-sec><tp:treatment-sec sec-type="description" id="SECID0E6FBI"><title>Description.</title><p>Saprobic on dead branches. <bold><italic>Sexual morph</italic></bold>: Undetermined. <bold><italic>Asexual morph</italic></bold>: Hyphomycetous. <bold><italic>Colonies</italic></bold> on natural substrate effuse, scattered, hairy, brown to dark brown. Mycelium partly superficial, partly immersed in the substratum, composed of branched, septate, pale brown to brown, smooth hyphae. <bold><italic>Conidiophores</italic></bold> macronematous, mononematous, solitary or in groups of 2–4, simple, straight or flexuous, thick-walled, cylindrical, smooth, brown to dark brown, paler towards the apex, with one cylindrical, enteroblastic percurrent extension, and with well-defined small pores at the apex and rarely laterally beneath the upper 1–5 septa, 560–680 × 12.5–15.5 μm. <bold><italic>Conidiogenous cells</italic></bold> polytretic, integrated, terminal and intercalary, cylindrical, pale brown to brown, smooth, with noncicatrized, distinct pores. Conidial secession schizolytic. <bold><italic>Conidia</italic></bold> acropleurogenous, solitary, dry, obclavate, sigmoid, lunate or uncinate, pale brown, 4–7-distoseptate, smooth, straight or flexuous, wider below than apex, truncate and dark at base, apically rostrate and pale, 30.5–55.5 μm long, 9–11 μm wide, tapering to 2.5–3 μm near the apex, 3–7.5 μm wide at the basal scar.</p><fig id="F4" position="float" orientation="portrait"><object-id xmlns:xlink="http://www.w3.org/1999/xlink" content-type="doi" xlink:type="simple">10.3897/mycokeys.94.95888.figure4</object-id><object-id xmlns:xlink="http://www.w3.org/1999/xlink" content-type="arpha" xlink:type="simple">58E97587-363D-5DC8-A6EA-14C39E874EFB</object-id><label>Figure 4.</label><caption><p><italic><tp:taxon-name><tp:taxon-name-part taxon-name-part-type="genus" reg="Helminthosporium">Helminthosporium</tp:taxon-name-part><tp:taxon-name-part taxon-name-part-type="species" reg="yunnanensis">yunnanensis</tp:taxon-name-part></tp:taxon-name></italic> (HJAUPM2071, holotype) <bold>A, B</bold> culture on <abbrev xmlns:xlink="http://www.w3.org/1999/xlink" xlink:title="potato dextrose agar" id="ABBRID0EMHBI" xlink:type="simple">PDA</abbrev> from above and reverse <bold>C</bold> conidiophores with conidia <bold>D</bold> conidiogenous cells and conidia <bold>E</bold> conidia.</p></caption><graphic xmlns:xlink="http://www.w3.org/1999/xlink" xlink:href="mycokeys-94-073-g004.jpg" position="float" orientation="portrait" xlink:type="simple" id="oo_785490.jpg"><uri content-type="original_file" xlink:type="simple">https://binary.pensoft.net/fig/785490</uri></graphic></fig></tp:treatment-sec><tp:treatment-sec sec-type="description" id="SECID0E2HBI"><title>Cultural characteristics.</title><p>Colony on <abbrev xmlns:xlink="http://www.w3.org/1999/xlink" xlink:title="potato dextrose agar" id="ABBRID0EBIBI" xlink:type="simple">PDA</abbrev> reaching 75–82 mm diam. after 2 weeks in an incubator under dark conditions at 25 °C, irregular circular, surface velvety, with brown and denser mycelium at the center, becoming white and sparser towards the edge; reverse pale brown at the center, with little black dots.</p></tp:treatment-sec><tp:treatment-sec sec-type="material" id="SECID0EFIBI"><title>Material examined.</title><p>China, Yunnan Province: Xishuangbanna Dai Autonomous Prefecture, Nabanhe National Nature Reserve, on dead branches of an unidentified broadleaf tree, 12 July 2021, J.W. Liu, <abbrev xmlns:xlink="http://www.w3.org/1999/xlink" xlink:title="Herbarium of Jiangxi Agricultural University, Plant Pathology" id="ABBRID0ELIBI" xlink:type="simple">HJAUP</abbrev> M2071 (Holotype), ex-type living culture <abbrev xmlns:xlink="http://www.w3.org/1999/xlink" xlink:title="Herbarium of Jiangxi Agricultural University, Plant Pathology" id="ABBRID0EPIBI" xlink:type="simple">HJAUP</abbrev> C2071.</p></tp:treatment-sec><tp:treatment-sec sec-type="notes" id="SECID0ETIBI"><title>Notes.</title><p>Phylogenetic analysis shows that the strain of <italic><tp:taxon-name><tp:taxon-name-part taxon-name-part-type="genus" reg="Helminthosporium">H.</tp:taxon-name-part><tp:taxon-name-part taxon-name-part-type="species" reg="yunnanensis">yunnanensis</tp:taxon-name-part></tp:taxon-name></italic> (<abbrev xmlns:xlink="http://www.w3.org/1999/xlink" xlink:title="Herbarium of Jiangxi Agricultural University, Plant Pathology" id="ABBRID0EEJBI" xlink:type="simple">HJAUP</abbrev> C2071) clustered together and formed a sister clade with three different strains of <italic><tp:taxon-name><tp:taxon-name-part taxon-name-part-type="genus" reg="Helminthosporium">H.</tp:taxon-name-part><tp:taxon-name-part taxon-name-part-type="species" reg="austriacum">austriacum</tp:taxon-name-part></tp:taxon-name></italic> (L132, L137, L169) (<xref ref-type="bibr" rid="B30">Voglmayr and Jaklitsch 2017</xref>). The BLASTn analysis of <italic><tp:taxon-name><tp:taxon-name-part taxon-name-part-type="genus" reg="Helminthosporium">H.</tp:taxon-name-part><tp:taxon-name-part taxon-name-part-type="species" reg="yunnanensis">yunnanensis</tp:taxon-name-part></tp:taxon-name></italic> (<abbrev xmlns:xlink="http://www.w3.org/1999/xlink" xlink:title="Herbarium of Jiangxi Agricultural University, Plant Pathology" id="ABBRID0ECKBI" xlink:type="simple">HJAUP</abbrev> C2071) and <italic><tp:taxon-name><tp:taxon-name-part taxon-name-part-type="genus" reg="Helminthosporium">H.</tp:taxon-name-part><tp:taxon-name-part taxon-name-part-type="species" reg="austriacum">austriacum</tp:taxon-name-part></tp:taxon-name></italic> (L132<sup>HT</sup>) shows 97% identity (524/541, 4 gaps) using ITS, 99% identity (550/553, 2 gaps) using LSU, 99% identity (872/873, 1 gap) using SSU, 98% identity (738/752, no gap) using <italic>TEF1</italic>, and 98% identity (1077/1095, no gap) using <italic>RPB2</italic>. <italic><tp:taxon-name><tp:taxon-name-part taxon-name-part-type="genus" reg="Helminthosporium">Helminthosporium</tp:taxon-name-part><tp:taxon-name-part taxon-name-part-type="species" reg="yunnanensis">yunnanensis</tp:taxon-name-part></tp:taxon-name></italic> morphologically differs from <italic><tp:taxon-name><tp:taxon-name-part taxon-name-part-type="genus" reg="Helminthosporium">H.</tp:taxon-name-part><tp:taxon-name-part taxon-name-part-type="species" reg="austriacum">austriacum</tp:taxon-name-part></tp:taxon-name></italic> in wider conidiophores (560–680 × 12.5–15.5 μm vs. 275–700 × 7–11 μm) with one cylindrical, enteroblastic percurrent extension, and narrower conidia (30.5–55.5 × 9–11 μm vs. 35–48 × 13.7–16.5 μm), and from <italic><tp:taxon-name><tp:taxon-name-part taxon-name-part-type="genus" reg="Helminthosporium">H.</tp:taxon-name-part><tp:taxon-name-part taxon-name-part-type="species" reg="obpyriforme">obpyriforme</tp:taxon-name-part></tp:taxon-name></italic> (<xref ref-type="bibr" rid="B36">Zhang and Zhang 2009</xref>) in bigger conidiophores (560–680 × 12.5–15.5 μm vs. 225–460 × 9.5–13 μm) and smaller conidia (30.5–55.5 × 9–11 μm vs. 47–74 × 14–19 μm) with fewer septa (4–7 vs. 5–9).</p></tp:treatment-sec><ref-list><ref id="B30"><mixed-citation xmlns:xlink="http://www.w3.org/1999/xlink" xlink:type="simple"><person-group><name name-style="western"><surname>Voglmayr</surname><given-names>H</given-names></name><name name-style="western"><surname>Jaklitsch</surname><given-names>WM</given-names></name></person-group> (<year>2017</year>) <article-title><italic><tp:taxon-name><tp:taxon-name-part taxon-name-part-type="genus">Corynespora</tp:taxon-name-part></tp:taxon-name></italic>, <italic><tp:taxon-name><tp:taxon-name-part taxon-name-part-type="genus">Exosporium</tp:taxon-name-part></tp:taxon-name></italic> and <italic><tp:taxon-name><tp:taxon-name-part taxon-name-part-type="genus">Helminthosporium</tp:taxon-name-part></tp:taxon-name></italic> revisited – New species and generic reclassification.</article-title><source>Studies in Mycology</source><volume>87</volume>(<issue>1</issue>): <fpage>43</fpage>–<lpage>76</lpage>. <ext-link xlink:type="simple" ext-link-type="doi" xlink:href="10.1016/j.simyco.2017.05.001">https://doi.org/10.1016/j.simyco.2017.05.001</ext-link></mixed-citation></ref><ref id="B36"><mixed-citation xmlns:xlink="http://www.w3.org/1999/xlink" xlink:type="simple"><person-group><name name-style="western"><surname>Zhang</surname><given-names>M</given-names></name><name name-style="western"><surname>Zhang</surname><given-names>TY</given-names></name></person-group> (<year>2009</year>) <article-title>Taxonomic studies of <italic><tp:taxon-name><tp:taxon-name-part taxon-name-part-type="genus">Helminthosporium</tp:taxon-name-part></tp:taxon-name></italic> from China 4. Six new species and a key to <italic><tp:taxon-name><tp:taxon-name-part taxon-name-part-type="genus">Helminthosporium</tp:taxon-name-part></tp:taxon-name></italic> from China.</article-title><source>Mycotaxon</source><volume>109</volume>(<issue>1</issue>): <fpage>399</fpage>–<lpage>413</lpage>. <ext-link xlink:type="simple" ext-link-type="doi" xlink:href="10.5248/109.399">https://doi.org/10.5248/109.399</ext-link></mixed-citation></ref></ref-list></tp:taxon-treatment>
